# Supplementary material for: Transition from a meiotic to a somatic-like DNA damage response during the pachytene stage in mouse meiosis
Source: PLoS Genet. 2019 Jan 22;15(1):e1007439. doi: 10.1371/journal.pgen.1007439 (PMC6358097; doi:10.1371/journal.pgen.1007439)
Supplement: S1 Table — (XLSX) [file pgen.1007439.s001.xlsx]

## Sheet: Hoja1
	γH2AX	Mid pachytene			Late Pachytene			Early Diplotene
		Mean	SD	n	Mean	SD	n	Mean	SD	n
	CONTROL	0.23	0.43	46	0.41	0.65	46	0.17	0.43	46
	1 HOUR	50.14	4.38	51	51.32	6.01	44	52.57	5.11	49
	24 HOURS	1.09	1.15	44	8.45	3.06	46	14.07	3.51	46
	72 HOURS	0.67	0.81	46	8.73	3.60	46	11.83	3.47	46
	BRIDGES	Early pachytene		Mid pachytene			Late Pachytene			Early Diplotene			TOTAL
		%	n		%	n		%	n		%	n		%	n
	CONTROL	0	48		0	101		0	110		0	57		0	316
	1 HOUR	13.64	44		5.98	117		5.93	118		2.22	45		6.48	324
	24 HOURS	40.00	35		6.67	120		5.98	117		1.79	56		9.15	328
	72 HOURS	33.33	21		30.89	123		19.40	134		13.51	37		24.13	315
	DMC1	Early Leptotene			Mid-late Leptotene			Early-mi Zygotene			Late Zygotene			Early Pachytene			Mid Pachytene
		Mean	SD	n	Mean	SD	n	Mean	SD	n	Mean	SD	n	Mean	SD	n	Mean	SD	n
	CONTROL	7.61	6.68	54	65.35	31.15	46	156.10	35.76	50	114.79	23.76	47	84.22	23.76	45	55.06	22.43	51
	1 HOUR	86.52	32.11	48	190.47	46.64	45	228.85	35.25	47	159.17	26.03	46	98.58	30.63	48	56.17	21.66	48
	24 HOUR	20.57	8.70	46	158.63	39.93	46	196.40	36.99	48	145.87	32.44	46	102.11	25.97	47	54.62	23.23	46
	72 HOUR							189.04	34.83	47	132.43	32.78	51	103.94	17.38	48	54.65	20.42	45
	RAD51	Mid pachytene			Late Pachytene			Early Diplotene			Late Diplotene
		Mean	SD	n	Mean	SD	n	Mean	SD	n	Mean	SD	n
	CONTROL	48.9	15.05	48	0.56	1.32	48	0.13	0.50	46	0	0	46
	1 HOUR	53.98	12.40	45	14.98	8.51	45	12.02	6.95	45	6.70	3.53	46
	24 HOURS	77.18	12.96	45	86.82	15.38	51	43.35	13.14	48	27.96	7.01	48
	72 HOURS	77.09	16.2	45	59.56	14.54	52	19.36	6.67	45	17.8	6.70	46
	RAD51	Early diplotene ON			Early diplotene OFF			Late Diplotene ON			Late Diplotene OFF
		Mean	SD	n	Mean	SD	n	Mean	SD	n	Mean	SD	n
	CONTROL	0.13	0.50	46	0	0	46	0	0	46	0	0	46
	1 HOUR	10.58	5.78	46	1.44	1.71	46	5.56	3.38	46	1.13	1.15	46
	24 HOURS	39.06	13.53	48	4.29	2.50	48	19.46	6.27	48	8.5	3.79	48
	72 HOURS	16.71	6.40	45	2.64	2.11	45	13.41	6.01	46	4.39	2.53	46
	53BP1	Mid pachytene			Late Pachytene			Early Diplotene
		Mean	SD	n	Mean	SD	n	Mean	SD	n
	CONTROL	0.00	0.00	45	0.09	0.36	45	0.61	0.98	46
	1 HOUR	26.62	5.43	45	31.59	5.90	46	33.55	4.37	49
	24 HOURS	1.02	1.42	47	3.13	2.66	45	5.35	2.21	48
	72 HOURS	0.18	0.43	60	1.40	1.73	47	1.76	1.63	55
	EdU	Day 1		Day 2				Day 4				Day 6		Day 7				Day 9
	Phase	Control		Control		Irradiated 24 hrs		Control		Irradiated 72 hours		Control		Control		Irradiated 24 hrs		Control		Irradiated 72 hrs
		n	%	n	%	n	%	n	%	n	%	n	%	n	%	n	%	n	%	n	%
	Diplotene	0	0.0%	0	0.00%	0	0.0%	0	0.0%	0	0.0%	0	0.0%	0	0.0%	0	0.0%	26	6.0%	41	9.3%
	Late pachytene	0	0.0%	0	0.00%	0	0.0%	0	0.0%	0	0.0%	4	1.0%	65	16.2%	74	18.1%	267	61.2%	277	62.5%
	Mid pachytene	0	0.0%	0	0.00%	0	0.0%	69	16.7%	66	16.3%	280	67.1%	282	70.3%	265	65.0%	136	31.2%	123	27.8%
	Early pachytene	0	0.0%	9	1.7%	10	1.9%	181	43.7%	193	47.5%	115	27.6%	36	9.0%	41	10.0%	7	1.6%	2	0.5%
	Zygotene	57	14.1%	352	68.1%	376	70.4%	133	32.1%	147	36.2%	15	3.6%	16	4.0%	24	5.9%	0	0.0%	0	0.0%
	Leptotene	348	85.9%	156	30.2%	148	27.7%	31	7.5%	0	0.0%	3	0.7%	2	0.5%	4	1.0%	0	0.0%	0	0.0%
	TOTAL	405	1	517	1	534	1	414	1	406	1	417	1	401	1	408	1	436	1	443	1
